# Supplementary material for: The impact of biofertilizer technology adoption on the faba bean productivity in the central highlands of Ethiopia: The propensity score matching model
Source: PLoS One. 2025 Sep 29;20(9):e0333105. doi: 10.1371/journal.pone.0333105 (PMC12478907; doi:10.1371/journal.pone.0333105)
Supplement: S1 File — (XLSX) [file pone.0333105.s001.xlsx]

## Sheet: Data
																			Full name of the abreviations
No.	ADPN	EDLHH	GNDR	AGE	OXEN	INFN	FRMS	CRDT	PERC	INCM	ALBR	EXTNC	OFFRM	TRNG	YLDFB	FRMSFB	FBPRDTY		No.	Number of observation
1	1	5	1	42	4	1	2.75	0	1	262563	5	3	1	1	4	0.25	16		ADPN	Adoption Decision of the house hold head
2	1	8	1	35	3	1	2.6	0	1	177966	2	4	1	3	6	0.25	24		EDLHH	Educational level of the house hold head
3	1	2	1	55	3	1	2.5	1	1	339765	1.7	4	1	1	5	0.5	10		GNDR	Gender of the house hold head
4	1	6	1	40	2	1	1.5	1	1	361226	2.7	2	1	2	6	0.5	12		AGE	Age of the house hold head
5	0	0	1	41	3	1	4	0	0	248278	5	3	1	0	1.5	0.5	3		OXEN	Number of oxen owned
6	1	11	1	40	3	1	3.5	0	1	210947	4.4	9	0	8	4	0.25	16		INFN	Access to information
7	1	2	1	35	3	1	6.8	1	1	336773	4.7	12	1	6	14	1	14		FRMS	Farm size
8	1	10	1	42	6	1	6.86	1	1	336773	1.6	9	0	6	12	0.5	24		CRDT	Access to credit
9	1	4	1	67	3	1	6	1	1	689048	3.8	6	1	6	16	1.75	9.143		PERC	Perception of the house hold head
10	1	0	1	69	0	1	6.75	0	1	712763	4.2	4	1	5	9	0.75	12		INCM	Income of the house hold head
11	0	0	1	49	1	1	5	1	0	325340	6.2	1	0	2	4	0.25	16		ALBR	Availability of labour
12	1	12	1	35	3	1	4.5	1	1	761502	1.8	8	1	7	5	0.5	10		EXTNC	Number of extension contact
13	1	10	1	48	4	1	2.75	0	1	345551	4.6	2	1	4	25	0.5	50		OFFRM	Involvement of the house hold head in the off-farm activity
14	1	6	1	30	4	1	2.5	0	1	233905	5	7	0	3	17	0.5	34		TRNG	Access to training
15	1	8	1	48	2	1	1.75	1	1	210381	1.7	3	0	2	7.5	0.25	30		YLDFB	Yield of faba bean in quintal
16	1	12	1	45	3	1	1.5	1	1	257338	3.7	5	0	3	7.5	0.25	30		FRMSFB	Farm size of faba bean
17	1	2	1	32	2	1	0.75	1	1	128013	3.7	4	0	2	6.5	0.25	26		FBPRDTY	Faba bean productivity
18	1	10	1	42	3	1	3.5	0	1	281621	2.6	5	0	6	30	1.5	20
19	0	0	1	60	1	0	2.5	1	0	220739	3.4	1	0	0	6	0.5	12
20	0	0	1	35	1	1	1.75	0	0	273555	2.4	3	1	2	7	0.25	28
21	1	10	1	30	2	1	1.75	0	1	170350	1.7	5	0	5	16.5	0.5	33
22	1	9	1	45	4	1	2.5	0	1	190714	4.4	3	0	4	17	0.5	34
23	0	0	1	70	4	1	1.7	0	1	336773	4.2	5	1	4	10	0.75	13.333
24	1	9	0	40	3	1	2.5	1	1	170481	1.8	7	0	6	10	0.5	20
25	0	3	1	54	4	1	3.5	0	0	425530	4.1	2	1	1	6	0.5	12
26	1	10	1	43	2	1	2	0	1	309131	5	5	1	3	8	0.5	16
27	1	12	1	48	3	1	6.87	1	1	336773	5.9	6	1	4	42	2	21
28	1	13	1	39	6	1	6.79	1	1	336773	2.7	4	1	9	15	0.5	30
29	0	3	1	40	1	0	0.75	1	0	151547	3.3	1	0	2	3.5	0.25	14
30	1	10	1	40	2	1	3	0	1	336773	1.8	6	1	5	16	0.75	21.333
31	0	0	0	46	4	1	4	0	0	256433	1.7	1	1	0	3	0.5	6
32	0	1	1	36	2	0	3	0	0	231096	1.4	2	0	4	4	0.25	16
33	0	0	0	66	1	0	5	1	0	443609	3.6	3	0	3	8	0.5	16
34	1	10	1	34	2	1	2	0	1	152151	2.3	5	0	6	8	0.5	16
35	1	5	1	30	2	1	2.75	0	1	246772	3.6	7	1	4	18	0.5	36
36	1	8	0	37	2	1	2.5	1	1	169158	1.6	6	0	6	5	0.25	20
37	0	4	1	38	2	0	3.5	1	0	335456	3.4	4	1	2	3	0.25	12
38	0	0	1	65	3	0	4	0	0	418096	3.5	3	1	3	1.5	0.13	12
39	0	2	1	68	1	1	2	1	0	216972	3.3	4	1	5	8	0.5	16
40	1	0	0	53	3	1	3	0	1	311383	4.4	7	1	3	14	0.5	28
41	1	9	1	45	2	1	3.5	0	1	564789	5.2	10	1	6	18	0.75	24
42	1	8	1	40	3	1	3	0	1	286064	2.8	6	1	5	11	0.5	22
43	1	10	1	42	3	1	2.5	0	1	149970	4.4	4	1	4	5	0.25	20
44	1	5	1	32	2	1	3	1	1	603688	2.2	8	1	6	16	0.5	32
45	0	4	1	32	2	1	2	1	0	273224	2.2	3	0	2	2.5	0.25	10
46	0	1	1	48	1	0	1.5	1	0	215585	2.3	5	0	2	3	0.25	12
47	0	0	1	49	4	1	3.5	0	0	379308	3.2	3	1	0	4	0.25	16
48	1	10	1	43	3	1	2.5	1	1	167168	1.8	7	1	8	16	0.75	21.333
49	1	8	1	32	1	1	3.5	1	1	671800	3.7	5	1	5	24	0.5	48
50	1	10	1	38	3	1	2	0	1	187468	2.3	12	1	7	6	0.25	24
51	0	8	1	56	2	1	2.5	0	1	168394	5.8	4	0	3	8	0.5	16
52	1	14	1	40	3	1	6.88	0	1	336773	5.1	12	1	8	32	1	32
53	1	7	1	48	3	1	6.89	1	1	336773	3.7	8	1	6	24	1	24
54	1	10	1	39	3	1	3.5	1	1	204651	2.8	5	1	6	11	0.5	22
55	0	3	1	70	2	0	4	1	0	425868	2.7	4	0	3	6	0.5	12
56	0	2	1	56	1	0	4	0	1	419845	3.4	2	0	3	10	1	10
57	0	4	0	71	2	1	2.5	0	0	205234	4	3	1	0	4	0.25	16
58	1	10	0	58	4	1	6.25	1	1	815455	4.1	6	1	7	19	0.5	38
59	0	7	1	50	3	1	2.5	0	1	167806	6	5	0	2	7	0.5	14
60	1	11	1	40	4	1	2	0	1	434194	1.8	6	1	5	16	0.75	21.333
61	1	8	1	36	6	1	1.75	1	1	647676	2.6	8	0	12	24	1	24
62	0	0	1	56	2	0	2	1	0	201559	2.1	2	0	3	3.5	0.25	14
63	1	5	1	35	2	1	3	1	1	334145	3.05	5	0	4	12.5	0.5	25
64	0	0	1	49	3	0	2	0	0	248525	2.7	3	0	1	3	0.25	12
65	1	10	1	26	2	1	2.5	1	1	357231	2.7	7	0	8	13	0.5	26
66	1	10	1	41	4	1	3.5	0	1	361926	2.8	7	0	6	11	0.5	22
67	0	8	1	38	2	1	1.5	0	1	211741	3.3	4	1	2	5	0.25	20
68	0	8	1	24	2	1	1.75	0	0	148519	2.7	3	0	4	6.5	0.25	26
69	1	9	1	39	6	1	4.6	1	1	336773	2.7	13	1	8	14.5	0.5	29
70	1	3	1	48	2	1	3.5	1	1	507494	3	4	1	4	4	0.25	16
71	1	5	1	52	3	1	3.5	0	1	476258	3.1	4	1	4	14.5	0.5	29
72	1	11	1	43	5	1	4.5	0	1	840898	2.6	9	1	7	14	0.75	18.667
73	1	8	0	43	3	1	4	0	1	387293	2.6	7	1	3	12	0.5	24
74	0	6	1	45	3	1	2.75	0	1	212609	3.7	3	0	2	5	0.25	20
75	0	8	1	50	2	1	2.75	1	1	148180	4.6	3	0	3	6	0.25	24
76	1	13	1	48	2	1	2.5	1	1	311510	5	5	0	3	12	0.5	24
77	1	4	1	48	2	1	1.5	1	1	215746	4	8	0	11	8	0.25	32
78	1	10	1	41	4	1	3.5	0	1	358627	2.8	7	1	8	11.5	0.5	23
79	0	0	1	49	2	1	2.5	0	1	254363	5.1	2	0	2	7	0.5	14
80	0	0	1	52	1	0	0.75	1	1	58566	3.6	1	0	1	2	0.25	8
81	1	12	1	41	4	1	4	0	1	717918	2.3	12	1	2	26	1	26
82	0	8	0	62	3	1	2.5	0	1	177742	4.4	4	0	2	6	0.5	12
83	1	0	1	45	2	1	2.5	1	1	239761	1.2	10	1	2	6.5	0.25	26
84	1	8	1	46	5	1	4.5	0	1	673157	2.6	7	1	6	14	0.75	18.667
85	1	4	1	35	4	1	2.5	1	1	437871	2.8	4	1	5	4	0.25	16
86	0	0	1	49	1	1	2	0	1	182059	2.3	3	0	4	5	0.25	20
87	0	11	1	49	2	1	3	0	1	265350	4.4	3	1	2	8	0.5	16
88	1	3	1	45	2	1	0.5	1	1	166434	1.8	3	0	2	6.5	0.25	26
89	0	10	1	55	3	1	3.2	1	0	357746	3.2	3	0	1	3.5	0.38	9.333
90	1	9	1	43	3	1	2.5	0	1	450485	2.6	5	1	6	10.5	0.5	21
91	0	0	1	58	4	1	2.75	0	0	184421	4.6	4	0	2	7	0.5	14
92	1	6	1	40	4	1	4	0	1	308250	5	5	1	4	6	0.5	12
93	0	7	1	45	1	1	2.65	0	1	213192	4.2	2	0	4	6	0.5	12
94	0	0	0	57	1	0	2.5	1	0	146353	2.6	3	0	3	2.5	0.25	10
95	1	4	1	41	5	1	5.5	1	1	409297	5.5	6	0	6	4	0.25	16
96	1	12	1	42	4	1	3.5	0	1	282469	1.8	6	1	8	9	0.5	18
97	0	5	1	56	4	1	2.8	0	1	174647	4.2	4	0	3	4.5	0.25	18
98	0	7	1	50	3	1	1.75	0	1	158101	3.2	3	1	2	7	0.5	14
99	0	6	1	56	2	1	1.25	1	0	141505	2.8	4	0	2	5	0.5	10
100	1	5	1	41	4	1	2.5	1	1	352871	3.8	4	1	6	4	0.25	16
101	1	9	1	39	3	1	3.5	0	1	341705	2.6	6	1	7	15	0.75	20
102	1	6	1	40	2	1	3	0	1	287316	4.5	4	0	3	7	0.5	14
103	1	8	1	42	3	1	2.5	0	1	235922	4.7	7	1	4	8	0.5	16
104	0	5	1	67	2	0	2.25	1	0	205732	4.2	4	0	3	2.5	0.25	10
105	1	10	1	35	3	1	5	0	1	458530	2.8	10	1	6	16	0.5	32
106	1	6	1	39	4	1	1.5	0	1	483636	3.1	12	0	10	13.5	0.5	27
107	1	9	1	44	3	1	3.5	0	1	257405	2.8	8	1	5	15	0.75	20
108	1	9	1	50	4	1	2.6	0	1	196752	4.2	8	0	12	16	0.5	32
109	1	8	0	40	3	1	4	0	1	309691	3.5	10	1	6	12	0.5	24
110	0	4	0	46	1	1	2.2	0	0	212981	3.6	3	0	2	6	0.6	10
111	0	0	1	48	0	1	3	0	0	208453	4	1	0	0	9	0.5	18
112	1	0	0	48	3	0	6	1	1	380591	3	10	1	7	13	0.5	26
113	1	9	0	46	4	0	5	1	1	401784	3	9	1	6	14	0.6	23.333
114	1	6	1	51	6	1	6.5	1	1	419595	2.9	3	1	3	29	1	29
115	1	9	1	64	6	1	2.5	0	1	336773	2.5	7	1	3	38	1.25	30.4
116	0	4	0	54	2	1	3.2	0	0	75675	3.6	2	0	1	15	0.5	30
117	1	10	1	36	3	1	4	0	1	385675	1.8	4	1	5	13.5	0.5	27
118	1	6	1	41	2	1	3	0	1	307742	4	7	1	7	14	0.5	28
119	1	10	1	45	4	1	4.5	0	1	453702	1.8	7	1	6	3	0.25	12
120	1	10	1	62	3	1	4.5	1	1	724386	4	4	1	2	13.5	0.5	27
121	1	10	1	37	1	1	4.5	0	1	320685	2.8	4	1	4	18	0.75	24
122	1	6	1	54	1	1	4	1	1	705057	3.5	5	1	2	13	0.5	26
123	1	0	1	40	1	1	2	0	0	240395	1.8	7	1	3	17	0.75	22.667
124	0	0	1	53	1	0	4.2	0	0	258049	2.8	1	0	1	9	0.5	18
125	1	11	1	42	4	1	3.5	0	1	341498	2.8	6	1	5	22	1	22
126	1	6	1	26	2	1	2.5	0	1	243065	1.8	5	1	2	17	0.5	34
127	0	1	1	45	2	1	3.5	0	0	408694	2.8	2	0	1	6	0.25	24
128	1	6	1	30	4	1	2.5	0	1	277728	1.8	4	0	2	16	0.4	40
129	0	8	1	48	1	1	3.5	0	0	253491	2.7	1	0	1	7	0.5	14
130	1	3	1	50	1	1	2.5	0	1	415575	4.7	7	1	4	27	1	27
131	1	12	1	30	3	1	3	0	1	292907	1.8	7	0	7	9	0.5	18
132	0	0	1	69	2	1	3.5	1	1	512726	3.6	5	1	2	8	0.75	10.667
133	0	8	1	42	6	1	2.5	0	0	499991	5	2	0	3	8	0.5	16
134	1	6	1	47	2	1	4	0	1	503237	2.6	7	1	6	18	1	18
135	1	0	1	42	4	1	4	0	1	417363	2.5	10	1	3	27	1	27
136	0	0	1	38	1	1	4.5	0	0	221238	3.2	1	0	0	10	0.5	20
137	1	12	1	39	3	1	4.5	0	1	472051	2.8	7	1	5	11	0.5	22
138	1	7	1	30	2	1	1.5	0	1	250437	1.6	4	0	2	9	0.3	30
139	0	0	1	33	1	1	3	0	0	222982	1.7	1	0	1	8	0.5	16
140	0	0	1	56	1	0	2.5	0	0	278175	3.8	1	1	3	3	0.25	12
141	0	5	1	39	3	1	3.75	1	1	617273	2.3	1	1	2	4	0.5	8
142	1	0	1	45	1	1	1	0	1	170189	1.9	1	0	7	15	0.5	30
143	1	10	0	40	4	1	3.5	0	1	269746	1.8	7	0	6	9	0.7	12.857
144	1	0	1	42	3	1	6.77	0	1	397410	2.4	8	0	3	14	0.5	28
145	0	0	1	42	0	0	3.5	0	0	202008	2.9	2	0	1	8	0.5	16
146	1	4	1	24	2	1	2	0	1	303979	1.8	4	0	2	15	0.5	30
147	0	0	1	49	0	1	4	0	0	303225	2.8	3	0	2	9	0.5	18
148	0	0	1	46	2	1	3.5	1	1	533328	3	3	1	2	3.75	0.5	7.5
149	1	10	1	40	4	1	4	0	1	418293	1.8	6	0	8	10	0.6	16.667
150	1	8	1	30	1	1	1.75	0	1	182026	2.3	7	0	8	13	0.75	17.333
151	0	6	1	44	3	1	4.25	1	0	724703	4	2	1	2	7	0.75	9.333
152	1	0	1	36	5	1	6.81	0	1	523851	4.1	10	1	4	26.5	0.75	35.333
153	1	0	1	38	2	1	6.25	0	1	610362	2.7	10	0	2	16	0.75	21.333
154	1	5	1	26	2	1	2.2	0	1	184550	1.8	8	0	6	18	0.5	36
155	1	12	1	35	4	1	3.5	0	1	558748	2.8	6	1	5	10	0.5	20
156	0	5	1	48	2	1	4.5	1	0	557123	2.2	5	1	3	5	0.75	6.667
157	1	10	1	40	2	1	4.5	0	1	576473	1.8	10	1	6	8	0.25	32
158	1	8	1	50	1	1	1.5	0	0	265813	2.9	1	1	2	18	0.75	24
159	0	5	1	42	2	1	3.5	1	1	590701	2.3	3	1	2	2.5	0.25	10
160	0	0	1	39	2	1	2.25	1	0	235798	2.6	1	1	2	12	0.5	24
161	0	4	0	49	1	0	1.5	0	0	215058	4.6	3	1	2	11	0.5	22
162	1	7	1	56	2	1	2.5	0	1	543473	2.3	3	0	2	16	0.5	32
163	0	7	1	46	1	0	3	0	0	196356	2.8	1	0	1	8	0.5	16
164	0	8	1	65	2	1	2.75	1	1	548449	2.7	2	1	2	4.5	0.5	9
165	1	10	1	42	1	1	3.5	0	1	271743	1.6	8	1	5	17	0.75	22.667
166	0	0	1	66	2	1	5	0	0	186154	3	4	1	4	4	0.5	8
167	0	5	0	49	1	0	1.5	0	0	213565	4.6	3	0	4	6	0.5	12
168	1	9	1	32	1	1	1.5	0	1	151536	2.3	10	1	2	8	0.5	16
169	1	5	1	25	2	1	1.5	0	1	267832	2	4	0	3	16	0.5	32
170	0	0	1	53	1	0	3.5	0	0	169988	2.4	1	0	1	5	0.25	20
171	0	0	1	47	0	1	3.5	1	0	437475	1.9	2	1	2	4	0.5	8
172	1	10	1	35	1	1	1.25	0	1	162034	1.4	7	0	8	16	0.5	32
173	0	4	0	50	0	0	2	0	0	191231	2.8	3	0	3	6.5	0.5	13
174	1	8	0	45	2	1	6	0	1	167698	5.2	10	0	9	13.5	0.5	27
175	1	5	1	26	2	1	2	0	1	223825	1.8	6	0	4	17	0.5	34
176	1	4	1	32	2	1	1.5	0	1	224729	2.1	7	0	8	9	0.5	18
177	0	0	1	43	0	1	2.5	0	0	357670	3.6	3	0	2	8	0.5	16
178	0	2	1	42	1	1	2.5	1	1	478615	2.9	3	1	2	3	0.25	12
179	0	1	0	60	2	0	1.5	0	0	390785	4.3	1	0	2	7	0.5	14
180	1	8	1	45	4	1	4.5	0	1	422726	3.4	10	1	4	14	0.5	28
181	1	10	1	32	2	1	3.9	1	1	424293	1.8	4	0	5	13	0.5	26
182	1	8	1	45	2	1	6	0	1	383040	1.9	8	1	4	7.5	0.25	30
183	1	6	1	30	2	1	3.5	0	1	283638	2	8	1	8	14	0.5	28
184	0	0	1	46	1	0	4.5	0	0	339436	2.3	2	0	1	8	0.5	16
185	0	2	0	48	1	0	1.5	0	0	374699	3.6	2	0	3	7	0.5	14
186	0	0	1	39	0	1	3.5	0	0	252392	3.2	2	0	1	6	0.5	12
187	0	0	1	38	2	1	4.1	1	0	714291	2.7	3	1	2	3	0.5	6
188	1	8	1	33	1	1	2.5	0	1	164264	1.4	8	0	2	16	0.75	21.333
189	0	0	1	47	2	1	3.5	0	0	270820	3	1	1	1	4	0.25	16
190	1	2	1	52	2	1	4.5	1	1	367444	4.2	8	1	6	10	0.5	20
191	0	4	0	49	1	0	1.5	0	0	730384	3.8	1	1	2	5	0.5	10
192	1	5	1	36	2	1	3.5	0	1	326465	2.5	10	1	2	9	0.5	18
193	1	6	1	37	2	1	4.5	1	1	238314	2.4	4	0	1	8	0.5	16
194	0	0	1	52	2	0	4.8	0	0	322472	3.9	3	0	2	2	0.5	4
195	0	4	1	37	2	1	2	1	0	473658	3.2	2	1	3	4	0.5	8
196	0	0	1	49	1	0	4	0	0	266939	2.8	3	0	2	9	0.5	18
197	0	7	0	47	0	0	2.5	0	0	344307	3.6	1	0	2	9	0.5	18
198	0	3	1	30	2	0	3.75	0	0	296527	2.8	1	0	2	3	0.25	12
199	1	6	1	45	2	1	4.25	0	1	352896	2.4	12	1	4	10	0.5	20
200	0	0	1	35	2	0	1.8	0	0	105870	2	2	0	1	4	0.5	8
201	1	2	1	42	2	1	1.5	1	1	247243	2.3	3	1	2	6	0.25	24
202	0	0	0	51	2	0	2	0	0	325710	4.4	1	0	3	6.5	0.5	13
203	1	0	1	47	2	1	4.5	0	1	339504	3.3	3	1	2	14	0.75	18.667
204	0	8	1	48	1	0	3.5	0	0	173491	2.7	1	0	0	7	0.5	14
205	1	8	1	28	2	1	1.5	0	1	236254	1.8	6	0	7	18	0.5	36
206	0	5	1	38	2	0	5.5	0	0	225995	3.2	3	0	1	1.5	0.25	6
207	0	5	1	62	2	1	4.5	1	1	762648	2.4	2	1	2	5.5	0.38	14.667
208	0	4	1	52	3	1	4	1	1	193580	2.6	2	0	2	5	0.25	20
209	0	0	1	45	2	0	3.5	0	0	281946	2.7	3	1	1	1.25	0.25	5
210	0	0	0	53	1	0	4.5	1	0	229363	5.4	1	0	0	5	0.25	20
211	1	7	1	30	2	1	2.5	0	1	421506	1.8	10	1	2	14	0.5	28
212	0	0	1	40	2	0	2.5	0	0	144527	3	1	0	2	5	0.5	10
213	0	5	1	45	2	0	3.5	0	0	271086	3.6	2	0	1	6	0.5	12
214	1	8	1	32	3	1	2.5	0	1	439819	2.8	9	1	2	13	0.5	26
215	1	9	1	41	2	1	4	0	1	310638	2.3	8	1	7	6	0.25	24
216	1	8	1	40	2	1	3.5	0	1	193900	2.1	7	1	6	18	0.6	30
217	1	6	1	39	2	1	3.5	0	1	437782	2.7	8	1	6	10	0.5	20
218	0	0	1	56	0	0	2.5	0	0	233396	3.2	1	1	3	4	0.25	16
219	0	0	1	50	3	1	3	0	0	609067	3.4	3	1	2	5	0.75	6.667
220	1	8	1	38	2	1	3.5	0	1	212189	2.1	8	1	6	19	0.5	38
221	0	0	1	35	3	0	4.25	0	0	433316	2	2	1	0	5.5	0.5	11
222	0	1	1	32	2	0	6.25	0	0	356044	1.8	3	1	2	8	0.5	16
223	0	6	1	33	2	1	3.75	1	0	560490	4.4	1	1	0	16	1.25	12.8
224	0	0	1	30	1	0	1.5	0	0	140184	1.8	1	0	1	4	0.5	8
225	1	8	1	49	2	1	4	0	1	268828	2.8	7	0	6	10	0.5	20
226	0	0	1	59	1	0	1.5	0	0	153663	1.5	1	0	1	5	0.6	8.333
227	1	7	1	43	1	1	4.5	0	1	274632	2.5	8	0	8	14	0.5	28
228	0	0	1	56	2	1	3.5	0	0	288061	3.6	2	0	0	9	0.5	18
229	0	0	0	50	2	0	2.5	1	0	269857	1.7	1	0	3	5	0.5	10
230	0	2	1	60	1	1	2.5	0	0	94474	2.9	3	0	2	2	0.25	8
231	1	12	1	52	3	1	3.5	1	1	577838	3.2	8	1	2	14	0.5	28
232	1	10	1	32	4	1	3.5	1	1	560807	3.2	7	1	2	15	0.6	25
233	0	6	1	45	1	1	2.5	0	0	204042	3.8	1	0	0	8	0.5	16
234	1	9	1	37	6	1	5.25	0	1	300541	2.9	8	0	8	14	0.5	28
235	0	6	1	45	2	0	4.25	0	0	215364	1	3	0	3	2	0.25	8
236	0	0	1	46	1	0	4.5	0	0	299236	2.3	1	0	0	8	0.5	16
237	0	0	1	25	2	0	1.5	1	0	181779	1.8	1	0	1	5	0.5	10
238	0	4	1	59	1	0	2	0	0	236247	4.8	1	0	2	6	0.5	12
239	1	7	1	40	2	1	4.5	0	1	284912	2.7	8	0	6	10	0.5	20
240	1	9	1	43	2	1	4.5	0	1	237762	2.1	7	0	5	8	0.5	16
241	0	0	1	56	2	1	3.5	0	0	381819	2.9	2	0	0	5	0.25	20
242	0	4	1	38	1	1	2.5	0	0	80006	2.9	2	0	2	2	0.25	8
243	1	7	1	49	2	0	3.75	0	0	497932	3.6	2	1	2	2.5	0.25	10
244	1	10	1	40	4	1	4	0	1	258185	3.6	7	0	5	7	0.5	14
245	0	0	1	49	2	0	4	0	0	299838	2.8	1	0	0	8	0.5	16
246	1	10	1	46	4	1	6.83	1	1	407694	4.8	8	0	6	18	2	9
247	0	3	1	45	2	0	5.5	0	0	238930	3.7	3	0	0	2	0.25	8
248	1	8	1	39	2	1	3.5	0	1	297620	3.2	9	0	8	10	0.5	20
249	0	0	1	52	3	0	3.5	0	0	260130	2.3	1	0	2	6	0.5	12
250	0	1	0	59	1	0	1.5	0	0	319871	3.4	1	0	1	6	0.5	12
251	1	9	0	37	2	1	5.5	0	1	265682	1.7	8	0	8	6	0.5	12
252	1	10	1	42	3	1	6.5	1	1	669082	4.4	12	0	9	10	0.75	13.333
253	1	7	1	47	2	1	3.5	0	1	207576	2.3	8	0	7	6	0.5	12
254	0	0	1	41	1	1	1.5	1	0	107674	2.6	2	0	2	4	0.25	16
255	1	0	1	50	2	1	3.5	1	1	621037	2.9	7	1	8	3	0.25	12
256	0	4	0	60	1	0	1.5	0	0	122387	3.3	1	0	2	6	0.6	10
257	1	0	0	52	4	1	2.75	0	1	287840	2.7	10	0	3	6	0.5	12
258	1	8	1	34	4	1	3.75	0	1	250018	2.5	7	0	8	15	0.5	30
259	0	3	1	27	2	0	3	0	0	292222	1.8	2	0	0	6	0.75	8
260	1	7	1	40	4	1	5.5	1	1	336773	3.7	9	1	7	17	0.75	22.667
261	0	8	1	48	4	0	3.5	0	1	355377	2.7	3	0	2	5	0.5	10
262	0	4	0	59	1	1	2	0	0	318545	3.2	1	0	1	6	0.5	12
263	1	9	1	49	2	1	3.5	0	1	241713	3	7	0	4	9	0.5	18
264	0	0	1	49	3	0	5	0	0	327678	3.2	0	0	3	3	0.5	6
265	1	10	1	35	2	1	3.5	0	1	319098	2.5	10	0	5	10	0.5	20
266	0	3	1	59	1	1	1.5	1	0	149471	4.4	10	0	2	3	0.25	12
267	1	9	1	34	2	1	2.5	1	1	381064	2.2	7	1	8	14	0.5	28
268	0	2	0	48	1	0	1.5	0	0	164284	3.1	1	0	2	5	0.5	10
269	0	0	1	56	2	1	3.5	0	0	233777	5.6	2	0	0	9	0.5	18
270	1	10	1	34	2	1	2.5	1	1	514798	1.8	7	1	8	14	0.5	28
271	0	4	1	47	3	0	3.7	0	0	326661	3.4	4	0	2	5	0.75	6.667
272	0	0	1	32	2	1	3.5	0	0	141268	3.7	1	0	2	4	0.5	8
273	1	10	1	39	2	1	3.5	0	1	366605	3.7	8	1	7	13	0.5	26
274	0	0	0	46	1	0	1.5	0	0	212894	2.8	1	0	1	2	0.25	8
275	1	4	1	37	2	1	3.5	0	1	293714	3.3	8	1	7	8	0.5	16
276	0	4	1	35	2	0	0.75	1	0	159241	2.1	3	0	2	2.5	0.25	10
277	1	10	1	42	5	1	5.8	0	1	445176	2.3	10	0	8	15	0.75	20
278	0	0	1	50	2	1	1.5	0	0	66945	2.8	2	0	2	3	0.25	12
279	0	0	1	40	2	0	3.5	0	0	315443	3.1	2	0	0	9	0.5	18
280	0	1	0	49	0	1	2	0	0	290277	1.8	1	0	2	14	0.75	18.667
281	1	7	1	35	1	1	4.5	0	1	804309	4.3	12	0	8	8	0.5	16
282	0	0	1	51	2	1	6.84	1	0	66945	2.4	13	0	2	23	1.5	15.333
283	0	0	1	52	2	0	6.82	0	0	400695	4.1	5	0	2	8	1.25	6.4
284	1	10	1	48	2	1	3.9	1	1	657541	2.2	8	1	7	2.5	0.25	10
285	1	7	1	34	2	1	4	0	1	347874	3.2	9	0	10	12	0.5	24
286	0	4	1	56	1	0	1.75	0	0	702407	3.8	1	1	1	3	0.25	12
287	1	8	1	41	2	1	3.5	0	1	327254	3.4	13	1	8	10	0.5	20
288	0	5	1	52	1	1	2.5	0	0	109750	4.2	2	0	2	4	0.5	8
289	0	0	1	46	1	0	4.5	0	0	297602	2.3	2	0	0	7	0.5	14
290	1	7	1	39	2	1	3.5	0	1	285956	3.5	12	1	8	16	0.5	32
291	0	6	1	55	2	1	2	0	1	140115	5.4	3	0	4	6	0.25	24
292	0	3	1	49	0	0	1.5	0	0	98647	3.8	1	0	2	8.5	0.5	17
293	0	6	1	48	4	1	4.9	0	0	385936	2.8	7	0	2	4	0.25	16
294	1	6	1	42	6	1	6.78	1	1	664253	6.1	8	1	6	30	1	30
295	0	0	1	52	2	1	4.8	0	0	615674	3	6	0	2	6	0.75	8
296	0	0	0	55	2	1	3.5	0	1	297492	2.3	3	0	4	5	0.5	10
297	1	8	1	39	2	1	3.5	0	1	241350	2.3	12	1	8	10	0.5	20
298	0	4	1	48	1	1	1.75	0	0	236453	3.4	1	0	2	9	0.5	18
299	1	7	1	42	5	1	5	0	1	421878	4	10	1	6	6	0.5	12
300	0	7	1	48	1	1	3.5	0	0	215782	4.4	3	0	2	8	0.75	10.667
301	1	7	1	35	2	1	4	0	1	311388	3.2	2	1	2	12	0.5	24
302	1	6	1	48	2	1	3.5	1	1	485094	4	3	1	5	14	0.5	28
303	0	3	0	46	2	0	1.5	0	0	148097	1.6	1	0	1	6	0.5	12
304	1	8	1	43	2	1	3	0	1	303594	2.7	13	0	6	6	0.25	24
305	0	0	1	57	2	1	6.85	1	0	556629	3.8	10	0	2	17	1.5	11.333
306	0	0	1	55	2	0	1.5	0	0	189613	1.8	2	0	2	5	0.5	10
307	1	8	1	40	2	1	3.5	0	1	273320	2.7	2	1	2	10	0.5	20
308	1	10	1	39	1	1	3	0	1	164014	2.9	8	0	4	10	0.5	20
309	0	5	1	35	0	1	2	0	0	168851	2.7	1	0	3	6.5	0.5	13
310	0	4	1	62	1	0	2	0	0	209942	2.8	3	0	2	6	0.5	12
311	0	0	1	56	2	0	3.5	0	0	249829	1	1	0	2	9	0.5	18
312	1	1	1	47	2	1	4.5	0	1	289004	3.3	3	1	2	14	0.75	18.667
313	1	6	1	46	3	1	5	0	1	451298	4	10	1	3	16	0.5	32
314	1	0	1	52	4	1	4	1	1	476188	2.8	3	1	8	13.5	0.5	27
315	0	10	1	37	4	1	4.25	0	0	216399	2.1	5	0	6	3.5	0.75	4.667
316	0	1	1	35	2	0	3	0	0	381673	2.1	2	0	2	5	0.5	10
317	0	0	0	56	2	0	2	0	0	272592	2.8	1	0	2	6.5	0.5	13
318	1	7	1	40	4	1	3.5	0	1	351990	3.1	8	1	7	16	0.5	32
319	0	0	1	35	3	0	2.5	0	0	206443	1.5	2	0	4	3	0.25	12
320	1	10	1	64	4	1	4.5	1	1	259047	3.9	8	1	6	9	0.25	36
321	0	4	1	55	1	0	2.5	1	0	82460	2.7	3	0	2	4	0.5	8
322	0	0	1	48	2	1	2.25	1	1	154843	1.8	2	0	3	3	0.25	12
323	0	0	1	48	1	0	2.5	0	0	243264	4.1	2	1	2	8	0.5	16
324	0	3	1	55	2	0	2.5	1	0	174692	3.6	3	0	2	5	0.5	10
325	0	3	1	49	2	1	3.5	0	0	290220	2.8	1	0	4	8	0.5	16
326	0	0	1	49	1	0	1.5	0	0	194310	2.1	2	0	1	6	0.4	15
327	0	0	1	48	2	0	3.25	0	0	186025	2.8	3	1	3	3	0.25	12
328	0	0	1	52	2	0	2.5	0	0	149150	6.3	3	0	4	14	0.5	28
329	0	0	1	49	2	0	1.5	0	0	263478	2.8	1	1	2	4	0.25	16
330	0	0	1	45	2	1	2.5	1	1	126933	1.3	5	0	4	3	0.25	12
331	0	5	0	49	1	0	2	0	0	164883	2.6	2	1	1	3	0.25	12
332	0	0	1	65	4	1	4	0	0	209144	1.8	5	0	5	8	0.5	16
333	0	1	1	64	2	0	4	0	0	693970	5.6	4	1	5	30	2	15
334	0	0	1	56	1	0	2.5	0	0	187382	4.6	2	1	3	5	0.5	10
335	0	0	1	63	4	1	2.25	0	0	132027	1.8	3	1	3	3	0.25	12
336	0	4	1	53	1	0	2	0	0	329030	2.3	4	0	6	16	1	16
337	0	0	1	58	2	0	1.5	1	0	169686	3.9	2	1	1	8	0.5	16
338	0	2	0	58	2	1	1.75	0	0	191769	3.8	2	1	3	10	0.75	13.333
339	1	10	1	40	4	1	3.5	0	1	332067	1.8	7	1	6	15	0.5	30
340	0	2	1	50	1	0	3	1	0	490220	1.8	4	0	4	16	1	16
341	1	8	1	35	2	1	2	1	1	243364	1.8	8	1	7	18	0.5	36
342	0	4	1	49	1	1	3.5	0	0	586060	4.6	1	0	1	16	1	16
343	0	6	1	56	2	0	3	0	0	545020	4.8	2	0	3	14	0.5	28
344	1	9	1	37	2	1	1.5	0	1	356419	2.8	8	1	8	15	0.5	30
345	0	1	0	53	0	1	2	0	0	576053	4.4	2	0	2	3	0.25	12
346	1	10	1	40	3	1	5	0	1	478220	1.9	6	1	7	14	0.5	28
347	0	0	0	24	2	1	4	0	0	498815	0.8	1	1	2	15	0.75	20
348	0	0	1	48	0	1	4	0	0	564290	1.8	2	0	2	8	0.5	16
349	1	12	1	46	4	1	4.5	1	1	428733	2.6	6	1	8	15	0.5	30
350	0	0	1	29	2	0	4	0	1	455425	1	2	1	2	15	0.75	20
351	1	8	1	39	1	1	2.5	0	1	537662	1.8	4	1	7	20	0.5	40
352	0	2	0	48	1	0	1.75	0	0	623769	3.6	1	0	1	9	0.5	18
353	1	9	1	60	2	1	2.5	1	1	247250	1.8	4	0	4	8	0.25	32
354	0	0	1	52	1	0	3	0	0	490070	4	2	0	2	10	1.5	6.667
355	1	6	1	48	2	1	4	1	1	562190	1.8	8	1	4	18	0.5	36
356	0	0	1	55	2	0	1.5	1	1	118411	1.6	5	0	3	2.5	0.25	10
357	1	7	1	40	4	1	2.75	1	1	193702	3.3	6	1	8	8	0.25	32
358	0	0	1	36	2	0	3.5	1	0	535510	2.7	3	0	3	6	0.25	24
359	0	5	1	56	1	0	2.5	0	0	522103	2.8	4	0	3	6	0.5	12
360	0	0	1	48	2	0	1.75	1	1	79396.5	1.8	4	0	3	3.5	0.25	14
361	1	10	1	40	2	1	2	1	1	432325	3.5	4	1	7	15	0.5	30
362	1	0	1	48	2	1	6.76	0	1	571110	3.8	7	1	5	15.5	0.75	20.667
363	0	3	1	49	0	0	2.5	0	0	327970	1.8	3	0	3	12	0.5	24
364	1	10	1	43	2	1	2.5	0	1	477860	2.7	12	1	10	16	0.5	32
365	0	0	1	55	2	0	1.5	0	0	135237	2.8	3	0	2	3.5	0.25	14
366	0	7	0	52	1	0	1.75	0	0	358003	2.8	1	0	1	2.5	0.25	10
367	1	0	1	52	4	1	3.5	0	1	390218	2.3	8	1	4	8	0.25	32
368	0	0	1	41	1	1	4	1	0	555475	1.3	3	0	2	5	0.5	10
369	0	4	1	68	4	0	4	0	0	717560	3.8	3	0	1	8	0.5	16
370	1	0	1	49	2	1	2.5	1	1	127690	1.3	4	1	5	13.5	0.25	54
371	0	0	1	58	2	0	2.25	0	0	258708	1.8	2	0	2	8	0.5	16
372	1	5	1	41	2	1	4.5	1	1	382238	3.9	6	1	7	13.5	0.5	27
373	0	3	1	41	0	1	1.75	0	0	749433	2.6	1	0	3	7	0.5	14
374	1	6	1	42	1	1	2	0	1	439062	4.5	2	1	2	20	0.5	40
375	1	0	1	36	3	1	3.5	1	1	404855	2.8	14	1	8	13	0.25	52
376	1	8	1	40	2	1	1.75	0	1	229875	3.2	8	1	5	17	0.5	34
377	0	0	1	45	2	1	3	0	0	388182	2	1	0	2	8	0.5	16
378	0	0	1	56	2	1	2.5	1	1	92299	1.8	3	0	4	3	0.25	12
379	1	0	1	41	2	1	2	0	1	256835	1.8	6	0	4	17	0.5	34
380	0	4	0	49	1	1	1.5	0	0	101978	1.8	2	0	3	2.5	0.25	10
381	1	8	1	39	3	1	3	0	1	341805	4.4	5	1	4	6.5	0.25	26
382	1	8	1	40	4	1	2.5	0	1	408264	1.8	4	1	8	8	0.25	32
383	0	8	1	55	6	1	2	0	0	336773	3.8	3	0	1	12.5	0.5	25
384	1	10	1	35	2	0	2.25	0	1	174751	2.2	4	1	4	9	0.25	36
